# Supplementary material for: Molecular epidemiology and seroprevalence in asymptomatic Plasmodium falciparum infections of Malagasy pregnant women in the highlands
Source: Malar J. 2015 May 3;14:188. doi: 10.1186/s12936-015-0704-5 (PMC4432997; doi:10.1186/s12936-015-0704-5)
Supplement: Additional file 1: — Primers and probes used to determine Plasmodium species by realtime-PCR and to genotype six neutral P. falciparum microsatellites. [file 12936_2015_704_MOESM1_ESM.xls]

## Sheet: Blatt1
Supplementary Table. Primers and probes used to determine Plasmodium species by realtime-PCR and to genotype six neutral P. falciparum microsatellites.
	Locus	Name of primers or probes	Sequence 5' --> 3'	Plasmodium species
Plasmodium species markers	18S rDNA	Pmal-F1.1	ACTAGGTGTTGGATGATAGAGTAAA	P. malariae
		Pviv-F1.2	GACTAGGCTTTGGATGAAAGATTTTA	P. vivax
		Pova-F1.3	GACTAGGTTTTGGATGAAAGATTTTT	P. ovale
		plasmPr-Rmod23	TTCTTTTAACTTTCTCGCTTGCG	Plasmodium
		18S-anchorP1rev	CCCAGAACCCAAAGACTTTGATTTCTCA-FL	Plasmodium
		18S-sensorP1rev	LC610-AAGGCACTGAAGGAAGCAATCTAAGA	Plasmodium
	COX1	FCOX-EF1/23-L+	AATTTATAAACCATTCGGTAGAAGTATC	P. falciparum
		RCOX-EF1/23-B	TTTTGCATCTCTACAAACTACAGAGT	P. falciparum
		COX1DonorEF23	TGAGAAAAATGTAATCCTGTAACACAATA-FL	P. falciparum
		COX1AkzeptEF23	LC670-TGTAGTATATACAGTATCATTTATATGATATGA	P. falciparum
microsatellites#	Polyα	Polyα-R	ATCAGATAATTGTTGGTA	P. falciparum
		Polyα-F	AAAATATAGACGAACAGA	P. falciparum
		Polyα-3(IR)	NED-GAAATTATAACTCTACCA	P. falciparum
	TAA60	TAA60-F	CTCAAAGAAAAATAATTCA	P. falciparum
		TAA60-R	AAAAAGGAGGATAAATACAT	P. falciparum
		TAA60-3(IF)	VIC-TAGTAACGATGTTGACAA	P. falciparum
	TAA81	TAA81-3(F)	GAAGAAATAAGGGAAGGT	P. falciparum
		TAA81-R	TTTCACACAACACAGGATT	P. falciparum
		TAA81-F	6FAM-TGGACAAATGGGAAAGGATA	P. falciparum
	ARA2	ARA2-3(F)	GTACATATGAATCACCAA	P. falciparum
		ARA2-R	GCTTTGAGTATTATTAATA	P. falciparum
		ARA2-F	NED-GAATAAACAAAGTATTGCT	P. falciparum
	TAA87	TAA87-3(F)	ATGGGTTAAATGAGGTACA	P. falciparum
		TAA87-R	ACATGTTCATATTACTCAC	P. falciparum
		TAA87-F	VIC-AATGGCAACACCATTCAAC	P. falciparum
	PfPK2	PfPK2-3(R)	CCTCAGACTGAAATGCAT	P. falciparum
		PfPK2-F	CTTTCATCGATACTACGA	P. falciparum
		PfPK2-R	6FAM-AAAGAAGGAACAAGCAGA	P. falciparum
#Microsatellites. Outer PCR: first and second primers; nested PCR: second and third primers
